# Supplementary material for: Effects of the Polar Fraction of Lophocereus schottii on Gene Expression and Hepatocyte Proliferation in a Wistar Rat Model of Hepatocellular Carcinoma
Source: Int J Mol Sci. 2025 Oct 8;26(19):9788. doi: 10.3390/ijms26199788 (PMC12524451; doi:10.3390/ijms26199788)
Supplement: Supplementary file 1 [file ijms-26-09788-s001.zip]

Archive with 1 entries (1 files):
- ijms-3860498-supplementary.pdf
